# Supplementary material for: Prediction of Antifungal Activity of Antimicrobial Peptides by Transfer Learning from Protein Pretrained Models
Source: Int J Mol Sci. 2023 Jun 17;24(12):10270. doi: 10.3390/ijms241210270 (PMC10299371; doi:10.3390/ijms241210270)
Supplement: Supplementary file 1 [file ijms-24-10270-s001.zip]

Archive with 1 entries (1 files):
- ijms-2434315-supplementary.pdf
